# Supplementary material for: Mechanisms Underlying Male Reproductive Toxicity Induced by Sublethal β-Cypermethrin Exposure in Antheraea pernyi (Guérin-Méneville, 1855) (Saturniidae)
Source: Insects. 2026 Jun 15;17(6):633. doi: 10.3390/insects17060633 (PMC13299614; doi:10.3390/insects17060633)
Supplement: Supplementary file 1 [file insects-17-00633-s001.zip]

Archive with 1 entries (1 files):
- insects-4340386-supplementary.pdf
